# Supplementary material for: A Novel Test Method for Chloride Permeability of Ordinary Portland Cement Mortar Exposed to Salt Fog–Dry Cycles
Source: Materials (Basel). 2026 Jun 30;19(13):2772. doi: 10.3390/ma19132772 (PMC13362727; doi:10.3390/ma19132772)
Supplement: Supplementary file 1 [file materials-19-02772-s001.zip]

Archive with 3 entries (3 files):
- Raw data.zip
- Tables S1 and S2_Averaged chloride content with depth x and the measurement deviation.pdf
- Video_Salt fog exposure.MOV
